# Supplementary material for: A Simple, Rapid and Reliable Protocol for Extraction of High Quality Bacterial Genomic DNA Directly from Potato Tubers for Efficient PCR-Based Surveillance and Molecular Characterization of Ralstonia solanacearum
Source: Methods Protoc. 2026 May 31;9(3):84. doi: 10.3390/mps9030084 (PMC13304767; doi:10.3390/mps9030084)
Supplement: Supplementary file 1 [file mps-09-00084-s001.zip]

Archive with 1 entries (1 files):
- mps-4139956-supplementary.pdf
